# Supplementary material for: Isotopic and Chemical Assessment of the Dynamics of Methane Sources and Microbial Cycling during Early Development of an Oil Sands Pit Lake
Source: Microorganisms. 2021 Dec 3;9(12):2509. doi: 10.3390/microorganisms9122509 (PMC8703832; doi:10.3390/microorganisms9122509)
Supplement: Supplementary file 1 [file microorganisms-09-02509-s001.zip]

Archive with 1 entries (1 files):
- microorganisms-1463821-supplementary.pdf
